# Supplementary material for: How Quotation Types Shape Classic Novel Reading in Chinese: A Comparison Between Human Eye-Movements and Large Language Models
Source: Behav Sci (Basel). 2025 Nov 30;15(12):1650. doi: 10.3390/bs15121650 (PMC12729666; doi:10.3390/bs15121650)
Supplement: Supplementary file 1 [file behavsci-15-01650-s001.zip]

Archive with 1 entries (1 files):
- behavsci-3914277-supplementary.pdf
